# Supplementary material for: Population genetics and phylogeography of alfalfa mosaic virus in China and a comparison with other regional epidemics based on the cp gene
Source: Front Plant Sci. 2023 Feb 14;13:1105198. doi: 10.3389/fpls.2022.1105198 (PMC9971725; doi:10.3389/fpls.2022.1105198)
Supplement: Supplementary file 2 [file Table_1.csv]

Partition	Site	ES	EN	S	N	P[S]	dS	dN	dN-dS	P [dN/dS > 1]	P [dN/dS < 1]	Total branch length
1	1	0.0004765457012287207	2.942790797828471	0	1	0.000161910436806337	0	0.3398134861431247	0.7406417461341454	0.9998380895631936	1	0.4588095228453104
1	2	0.7549098776969406	2.188357465832758	0	0	0.2564870226133175	0	0	0	1	1	0.4588095228453104
1	3	0.9810891145098994	1.962178229019799	0	0	0.3333333333333333	0	0	0	1	1	0.4588095228453104
1	4	0.9810891145098994	1.918301466786736	3	0	0.3383776993823119	3.057826201138357	0	-6.664696456549608	1	0.03874406637259886	0.4588095228453104
1	5	0.7062544227242993	1.349759062423925	0	1	0.3435067074345494	0	0.7408729660271216	1.61477242545576	0.6564932925654505	1	0.4588095228453104
1	6	0.8739288170290924	1.839023083518287	0	0	0.322132072025591	0	0	0	1	1	0.4588095228453104
1	7	0.7080173140387761	2.004934586508602	1	0	0.2609767294053105	1.412394838617227	0	-3.078390417570784	1	0.2609767294053105	0.4588095228453104
1	8	0.9810891145098994	1.962178229019799	1	3	0.3333333333333333	1.019275400379452	1.528913100569178	1.110782742758268	0.5925925925925928	0.802469135802469	0.4588095228453104
1	9	0.979025918083676	1.956054876067312	0.5	1.5	0.3335601255115952	0.510711709224909	0.7668496514861487	0.5582664036108023	0.6664398744884048	0.5558578936918792	0.4588095228453104
1	10	0.9789085742089397	1.963656420135378	0	2	0.3326718614849378	0	1.018508115519576	2.219893146949721	0.4453268444539781	1	0.4588095228453104
1	11	0.7084443113176705	2.008553216749322	0	2	0.2607452910793383	0	0.9957416031210942	2.170272310273762	0.5464975246613722	1	0.4588095228453104
1	12	0.9810891145098994	1.962178229019799	0	1	0.3333333333333333	0	0.5096377001897261	1.110782742758268	0.6666666666666667	1	0.4588095228453104
1	13	0.9810891145098994	1.962178229019799	0	0	0.3333333333333333	0	0	0	1	1	0.4588095228453104
1	14	0.7056528198140593	2.007299080733319	0	0	0.2601051716662147	0	0	0	1	1	0.4588095228453104
1	15	0.9810891145098994	1.962178229019799	0	0	0.3333333333333333	0	0	0	1	1	0.4588095228453104
1	16	0.9810891145098994	1.962178229019799	1	0	0.3333333333333333	1.019275400379452	0	-2.221565485516536	1	0.3333333333333333	0.4588095228453104
1	17	0.7056528198140593	2.007299080733319	0	0	0.2601051716662147	0	0	0	1	1	0.4588095228453104
1	18	0.9810891145098994	1.962178229019799	0	0	0.3333333333333333	0	0	0	1	1	0.4588095228453104
1	19	0.9810891145098994	1.962178229019799	1	1	0.3333333333333333	1.019275400379452	0.5096377001897261	-1.110782742758268	0.8888888888888891	0.5555555555555555	0.4588095228453104
1	20	0.8739288170290924	1.171114171519642	0	0	0.4273400715401471	0	0	0	1	1	0.4588095228453104
1	21	0.8982243549809635	2.045042988548735	0	0	0.3051793296845989	0	0	0	1	1	0.4588095228453104
1	22	0.7549098776969406	1.962178229019799	0	0	0.2778378352291103	0	0	0	1	1	0.4588095228453104
1	23	1	2	0	2	0.3333333333333333	0	1	2.154832856590963	0.4444444444444445	1	0.4640731168272803
1	24	1	2	4	0	0.3333333333333333	4	0	-8.619331426363852	1	0.01234567901234551	0.4640731168272803
1	25	1.520181795485153	1.290754203829331	5	0	0.5408098213036108	3.289080302664915	0	-7.087418304148507	0.9999999999999998	0.04626183441006282	0.4640731168272803
1	26	1	2	0	0	0.3333333333333333	0	0	0	1	1	0.4640731168272803
1	27	0.7192545604448646	2.04599057419576	0	0	0.2601051716662147	0	0	0	1	1	0.4640731168272803
1	28	1	2	0	0	0.3333333333333333	0	0	0	1	1	0.4640731168272803
1	29	0.7192545604448646	1.365207450501337	0	0	0.3450552500682766	0	0	0	1	1	0.4640731168272803
1	30	1.886178897472883	1.087591289854403	1	2	0.6342719102877652	0.5301724037628708	1.838926091682604	2.820145447914037	0.303433696579227	0.9510812948827727	0.4640731168272803
1	31	1	2	0	0	0.3333333333333333	0	0	0	1	1	0.4640731168272803
1	32	0.8272338883257397	1.959625902320837	8	1	0.296833694720542	9.670783696000909	0.5103014809182065	-19.73930805927737	0.9999821096523327	0.0003993127031439725	0.4640731168272803
1	33	1	2	0	0	0.3333333333333333	0	0	0	1	1	0.4640731168272803
1	34	1	2	0	0	0.3333333333333333	0	0	0	1	1	0.4640731168272803
1	35	1	2	0	2	0.3333333333333333	0	1	2.154832856590963	0.4444444444444445	1	0.4640731168272803
1	36	1.660235212720422	1.147905791546521	0	0	0.5912221680455898	0	0	0	1	1	0.4640731168272803
1	37	0.7192545604448646	2.04599057419576	0	0	0.2601051716662147	0	0	0	1	1	0.4640731168272803
1	38	1	2	0	0	0.3333333333333333	0	0	0	1	1	0.4640731168272803
1	39	1	2	0	0	0.3333333333333333	0	0	0	1	1	0.4640731168272803
1	40	1	2	1	0	0.3333333333333333	1	0	-2.154832856590963	1	0.3333333333333333	0.4640731168272803
1	41	1	2	5	6	0.3333333333333333	5	3	-4.309665713181926	0.8779149519890264	0.2889972734508626	0.4640731168272803
1	42	0.721050892276819	2.053363461159732	0	1	0.2598930081888033	0	0.4870058413502711	1.04941618829329	0.7401069918111967	1	0.4640731168272803
1	43	1	2	0	0	0.3333333333333333	0	0	0	1	1	0.4640731168272803
1	44	1	2	0	0	0.3333333333333333	0	0	0	1	1	0.4640731168272803
1	45	0.7697061001164389	2.230293899883561	1	0	0.256568700038813	1.299197186885648	0	-2.799552785491743	1	0.256568700038813	0.4640731168272803
1	46	1	2	1	0	0.3333333333333333	1	0	-2.154832856590963	1	0.3333333333333333	0.4640731168272803
1	47	0.2807454395551354	2.719254560444866	0	0	0.0935818131850451	0	0	0	1	1	0.4640731168272803
1	48	1.915537989053797	1.084462010946203	0	0	0.6385126630179323	0	0	0	1	1	0.4640731168272803
1	49	1	2	0	0	0.3333333333333333	0	0	0	1	1	0.4640731168272803
1	50	0.8907741448804692	1.193687866065734	0	0	0.4273400715401471	0	0	0	1	1	0.4640731168272803
1	51	1	2	0	1	0.3333333333333333	0	0.5	1.077416428295481	0.6666666666666667	1	0.4640731168272803
1	52	1	2	0	0	0.3333333333333333	0	0	0	1	1	0.4640731168272803
1	53	0.8982430944761671	2.101756905523833	6	0	0.299414364825389	6.679706236427066	0	-14.3936504706286	0.9999999999999998	0.0007205030015314806	0.4640731168272803
1	54	1	2	0	1	0.3333333333333333	0	0.5	1.077416428295481	0.6666666666666667	1	0.4640731168272803
1	55	0.8907741448804692	1.218451710239062	0	0	0.4223227885806419	0	0	0	1	1	0.4640731168272803
1	56	0.7192545604448646	1.365207450501337	0	0	0.3450552500682766	0	0	0	1	1	0.4640731168272803
1	57	0.9155379890537968	2.084462010946203	0	0	0.3051793296845989	0	0	0	1	1	0.4640731168272803
1	58	1	2	0	0	0.3333333333333333	0	0	0	1	1	0.4640731168272803
1	59	1	2	0	0	0.3333333333333333	0	0	0	1	1	0.4640731168272803
1	60	0.9967010240357571	2.003298975964243	0	1	0.3322336746785857	0	0.499176614173964	1.075642169463888	0.6677663253214143	1	0.4640731168272803
1	61	1	2	0	1	0.3333333333333333	0	0.5	1.077416428295481	0.6666666666666667	1	0.4640731168272803
1	62	1.915537989053797	1.084462010946203	0	0	0.6385126630179323	0	0	0	1	1	0.4640731168272803
1	63	0.7694610678399524	2.230538932160048	0	0	0.2564870226133175	0	0	0	1	1	0.4640731168272803
1	64	1.915537989053797	1.084462010946203	0	0	0.6385126630179323	0	0	0	1	1	0.4640731168272803
1	65	0.9155379890537968	2.084462010946203	0	0	0.3051793296845989	0	0	0	1	1	0.4640731168272803
1	66	1	2	1	0	0.3333333333333333	1	0	-2.154832856590963	1	0.3333333333333333	0.4640731168272803
1	67	0.8712235196181706	2.115902259066884	8	3	0.2916594693919071	9.182488557593285	1.417834867912568	-16.73153089057426	0.9995425596578363	0.003528009422740119	0.4640731168272803
1	68	0.7743771693440115	2.225622830655988	3	0	0.2581257231146706	3.874081156784817	0	-8.347997365739849	1	0.01719863013627931	0.4640731168272803
1	69	0.9980749432428933	2.001925056757107	0	1	0.3326916477476311	0	0.4995191985957193	1.076380381632042	0.6673083522523688	1	0.4640731168272803
1	70	1	2	0	0	0.3333333333333333	0	0	0	1	1	0.4640731168272803
1	71	1	2	2	0	0.3333333333333333	2	0	-4.309665713181926	1	0.1111111111111109	0.4640731168272803
1	72	1	2	0	2	0.3333333333333333	0	1	2.154832856590963	0.4444444444444445	1	0.4640731168272803
1	73	0.7652451346406245	2.234754865359376	0	0	0.2550817115468748	0	0	0	1	1	0.4640731168272803
1	74	0.9155379890537968	2.084462010946203	0	0	0.3051793296845989	0	0	0	1	1	0.4640731168272803
1	75	1	2	1	0	0.3333333333333333	1	0	-2.154832856590963	1	0.3333333333333333	0.4640731168272803
1	76	0.9152652451063745	2	1	0	0.3139560788311657	1.092579452073237	0	-2.354326101763563	1	0.3139560788311657	0.4640731168272803
1	77	0.7694610678399524	2.230538932160048	0	0	0.2564870226133175	0	0	0	1	1	0.4640731168272803
1	78	0.7694610678399524	2.230538932160048	0	0	0.2564870226133175	0	0	0	1	1	0.4640731168272803
1	79	1.915537989053797	1.084462010946203	0	0	0.6385126630179323	0	0	0	1	1	0.4640731168272803
1	80	0.8907741448804692	1.874470989760156	0	0	0.3221320720255911	0	0	0	1	1	0.4640731168272803
1	81	0.7694610678399524	2.230538932160048	0	0	0.2564870226133175	0	0	0	1	1	0.4640731168272803
1	82	0.9188369650180396	2.08116303498196	0	1	0.3062789883393466	0	0.4805005581932548	1.035398390405123	0.6937210116606534	1	0.4640731168272803
1	83	1	2	5	3	0.3333333333333333	5	1.5	-7.54191499806837	0.9803383630544128	0.08794391098917809	0.4640731168272803
1	84	0.944485850616741	2.055514149383259	2.5	4.5	0.314828616872247	2.646942776715524	2.189233288104677	-0.9862874448321007	0.733575921590689	0.5439342623465709	0.4640731168272803
1	85	1	2	3	0	0.3333333333333333	3	0	-6.464498569772888	1	0.03703703703703698	0.4640731168272803
1	86	1.04472250439246	1.955277495607541	0	0	0.3482408347974864	0	0	0	1	1	0.4640731168272803
1	87	0.9618126667308257	2.038187333269175	0	1	0.3206042222436085	0	0.4906320354744026	1.057230030536346	0.6793957777563915	1	0.4640731168272803
1	88	1	2	0	0	0.3333333333333333	0	0	0	1	1	0.4640731168272803
1	89	0.7627860023671568	2.178599753968856	4	0	0.2593287877062865	5.243934717714778	0	-11.29980282754986	1	0.004522753509933586	0.4640731168272803
1	90	0.8907741448804692	2.050611611455543	0	0	0.3028416599086539	0	0	0	1	1	0.4640731168272803
1	91	0.7694610678399524	2.230538932160048	0	0	0.2564870226133175	0	0	0	1	1	0.4640731168272803
1	92	1.915537989053797	1.084462010946203	0	0	0.6385126630179323	0	0	0	1	1	0.4640731168272803
1	93	0.9722858819357758	2.027714118064224	1	3	0.324095293978592	1.028504083602496	1.47949850192096	0.9718175907317549	0.6090125982704596	0.791290661781083	0.4640731168272803
1	94	0.9155379890537968	2.042347384704826	0	1	0.3095244992169561	0	0.4896326685112517	1.055076561768356	0.6904755007830439	1	0.4640731168272803
1	95	0.9375138459590571	2.062486154040944	0	1	0.3125046153196855	0	0.484851739751436	1.044774459391685	0.6874953846803145	1	0.4640731168272803
1	96	0	3	0	0	0	null	0	null	1	1	0.4640731168272803
1	97	1	2	0	0	0.3333333333333333	0	0	0	1	1	0.4640731168272803
1	98	0.7791073802830958	2.220892619716904	2	0	0.2597024600943653	2.567040244533791	0	-5.531542663112713	1	0.0674453677790654	0.4640731168272803
1	99	1	1.999548605092255	4	0	0.3333834958707875	4	0	-8.619331426363852	1	0.01235311217706436	0.4640731168272803
1	100	0.4571779695806986	2.542822030419303	2	1	0.1523926565268995	4.374663988805722	0.3932638572566965	-8.57925181869742	0.9964609058245767	0.06259237693912967	0.4640731168272803
1	101	1	2	6	0	0.3333333333333333	6	0	-12.92899713954578	1	0.001371742112482699	0.4640731168272803
1	102	1	2	5	0	0.3333333333333333	5	0	-10.77416428295481	1	0.004115226337448097	0.4640731168272803
1	103	1	2	0	0	0.3333333333333333	0	0	0	1	1	0.4640731168272803
1	104	0.7694610678399524	2.230538932160048	0	0	0.2564870226133175	0	0	0	1	1	0.4640731168272803
1	105	1	2	0	0	0.3333333333333333	0	0	0	1	1	0.4640731168272803
1	106	1	2	2	0	0.3333333333333333	2	0	-4.309665713181926	1	0.1111111111111109	0.4640731168272803
1	107	1	2	4	2	0.3333333333333333	4	1	-6.464498569772888	0.982167352537723	0.1001371742112481	0.4640731168272803
1	108	0.7694610678399524	2.230538932160048	0	0	0.2564870226133175	0	0	0	1	1	0.4640731168272803
1	109	0.7694610678399524	2.230538932160048	0	0	0.2564870226133175	0	0	0	1	1	0.4640731168272803
1	110	1	2	0	0	0.3333333333333333	0	0	0	1	1	0.4640731168272803
1	111	1	2	0	0	0.3333333333333333	0	0	0	1	1	0.4640731168272803
1	112	0.7711016216674731	2.228898378332527	1	0	0.2570338738891577	1.296845930420357	0	-2.794486220806062	1	0.2570338738891578	0.4640731168272803
1	113	0.9155379890537968	2.084462010946203	0	0	0.3051793296845989	0	0	0	1	1	0.4640731168272803
1	114	1	2	0	0	0.3333333333333333	0	0	0	1	1	0.4640731168272803
1	115	1	2	0	1	0.3333333333333333	0	0.5	1.077416428295481	0.6666666666666667	1	0.4640731168272803
1	116	1	2	3	0	0.3333333333333333	3	0	-6.464498569772888	1	0.03703703703703698	0.4640731168272803
1	117	0.8907741448804692	2.050611611455543	0	0	0.3028416599086539	0	0	0	1	1	0.4640731168272803
1	118	0.801945458096567	2.183676517940991	0	2	0.2686024769823301	0	0.9158865718287885	1.973582477887132	0.534942336676383	1	0.4640731168272803
1	119	1	2	0	0	0.3333333333333333	0	0	0	1	1	0.4640731168272803
1	120	0.9367647190762297	2.063235280923772	0	0	0.3122549063587431	0	0	0	1	1	0.4640731168272803
1	121	1	2	0	0	0.3333333333333333	0	0	0	1	1	0.4640731168272803
1	122	1	2	0	0	0.3333333333333333	0	0	0	1	1	0.4640731168272803
1	123	1	2	0	0	0.3333333333333333	0	0	0	1	1	0.4640731168272803
1	124	0.7694610678399524	2.230538932160048	0	0	0.2564870226133175	0	0	0	1	1	0.4640731168272803
1	125	1	2	2	0	0.3333333333333333	2	0	-4.309665713181926	1	0.1111111111111109	0.4640731168272803
1	126	0.771592299301752	2.228407700698248	2	0	0.257197433100584	2.592042457927442	0	-5.585418254020851	1	0.06615051959352924	0.4640731168272803
1	127	1	2	0	0	0.3333333333333333	0	0	0	1	1	0.4640731168272803
1	128	0	3	0	0	0	null	0	null	1	1	0.4640731168272803
1	129	0.7456512589256885	1.338810752020513	3	0	0.3577188046651972	4.023328552173718	0	-8.669600557084474	1	0.0457746795431534	0.4640731168272803
1	130	0.7895750219050853	2.152206200203719	1	1	0.2684003201771346	1.266504096833258	0.4646394940714065	-1.727884192568498	0.9279612681288119	0.4647619084830807	0.4640731168272803
1	131	0.7805955121462702	2.219404487853729	3	0	0.2601985040487568	3.843219635930794	0	-8.281495946599232	0.9999999999999999	0.01761628736391851	0.4640731168272803
1	132	1	2	0	0	0.3333333333333333	0	0	0	1	1	0.4640731168272803
1	133	0.7500008797609864	1.895133936723615	0	4	0.2835397557383262	0	2.110668761974345	4.548138397682489	0.2634925783317842	1	0.4640731168272803
1	134	1	2	0	0	0.3333333333333333	0	0	0	1	1	0.4640731168272803
1	135	1	2	6	10	0.3333333333333333	6	5	-2.154832856590963	0.7374313132932944	0.4530638466051798	0.4640731168272803
1	136	0.7816363417648986	2.218363658235101	7	0	0.2605454472549662	8.955571313629461	0	-19.29775931615225	0.9999999999999996	0.00008150503181081348	0.4640731168272803
1	137	0.9143005771632092	2.075179469060118	1	1	0.3058393309292244	1.093732219991252	0.4818860319839787	-1.318426269098005	0.9064623036567643	0.5181409655152132	0.4640731168272803
1	138	1	2	3	0	0.3333333333333333	3	0	-6.464498569772888	1	0.03703703703703698	0.4640731168272803
1	139	0.7711799479921523	2.228820052007848	1	0	0.2570599826640508	1.296714213853206	0	-2.794202393619408	1	0.2570599826640507	0.4640731168272803
1	140	0.8907741448804692	2.050611611455543	0	0	0.3028416599086539	0	0	0	1	1	0.4640731168272803
1	141	0.8907741448804692	1.874470989760156	0	0	0.3221320720255911	0	0	0	1	1	0.4640731168272803
1	142	0.9155379890537968	2.084462010946203	0	0	0.3051793296845989	0	0	0	1	1	0.4640731168272803
1	143	1	2	0	0	0.3333333333333333	0	0	0	1	1	0.4640731168272803
1	144	0.7699517454742313	2.230048254525769	1	0	0.2566505818247438	1.298782691094591	0	-2.798659616342257	1	0.2566505818247438	0.4640731168272803
1	145	0.8907741448804692	2.050611611455543	0	0	0.3028416599086539	0	0	0	1	1	0.4640731168272803
1	146	1.79556258188304	1.114276388679549	1	0	0.6170659613978176	0.5569285137092139	0	-1.200087860112985	1	0.6170659613978176	0.4640731168272803
1	147	1	2	0	0	0.3333333333333333	0	0	0	1	1	0.4640731168272803
1	148	0.9138104564234814	2.086189543576519	1	0	0.3046034854744938	1.094318841473813	0	-2.358074195194328	1	0.3046034854744938	0.4640731168272803
1	149	1	2	1	0	0.3333333333333333	1	0	-2.154832856590963	1	0.3333333333333333	0.4640731168272803
1	150	1	2	0	1	0.3333333333333333	0	0.5	1.077416428295481	0.6666666666666667	1	0.4640731168272803
1	151	1	2	2	0	0.3333333333333333	2	0	-4.309665713181926	1	0.1111111111111109	0.4640731168272803
1	152	1	2	0	0	0.3333333333333333	0	0	0	1	1	0.4640731168272803
1	153	0.7694610678399524	2.230538932160048	0	0	0.2564870226133175	0	0	0	1	1	0.4640731168272803
1	154	1	2	5	0	0.3333333333333333	5	0	-10.77416428295481	1	0.004115226337448097	0.4640731168272803
1	155	1	2	0	0	0.3333333333333333	0	0	0	1	1	0.4640731168272803
1	156	0	3	0	0	0	null	0	null	1	1	0.4640731168272803
1	157	0.7192545604448646	1.365207450501337	0	0	0.3450552500682766	0	0	0	1	1	0.4640731168272803
1	158	0.7786171986328934	2.221382801367106	2	1	0.2595390662109645	2.568656335246161	0.4501700469565937	-4.564983860243794	0.9825173117515794	0.1671162041721366	0.4640731168272803
1	159	0.7192545604448646	1.365207450501337	0	0	0.3450552500682766	0	0	0	1	1	0.4640731168272803
1	160	0.7694610678399524	2.230538932160048	0	0	0.2564870226133175	0	0	0	1	1	0.4640731168272803
1	161	0.857263419528223	2.142736580471777	3	0	0.2857544731760743	3.499507772827851	0	-7.540854330784917	0.9999999999999998	0.02333345837210499	0.4640731168272803
1	162	0.8907741448804692	1.874470989760156	0	0	0.3221320720255911	0	0	0	1	1	0.4640731168272803
1	163	0.7694610678399524	2.230538932160048	0	0	0.2564870226133175	0	0	0	1	1	0.4640731168272803
1	164	1	2	1	0	0.3333333333333333	1	0	-2.154832856590963	1	0.3333333333333333	0.4640731168272803
1	165	0.7704506269683918	2	1	0	0.2780957796066084	1.297941704499418	0	-2.796847430795025	1	0.2780957796066084	0.4640731168272803
1	166	1	2	0	1	0.3333333333333333	0	0.5	1.077416428295481	0.6666666666666667	1	0.4640731168272803
1	167	1	2	1	0	0.3333333333333333	1	0	-2.154832856590963	1	0.3333333333333333	0.4640731168272803
1	168	1	2	0	0	0.3333333333333333	0	0	0	1	1	0.4640731168272803
1	169	1	2	5	0	0.3333333333333333	5	0	-10.77416428295481	1	0.004115226337448097	0.4640731168272803
1	170	0.7694610678399524	2.230538932160048	0	0	0.2564870226133175	0	0	0	1	1	0.4640731168272803
1	171	1.735834347037772	1.129119098506642	2	0	0.6058857081036858	1.152183676635407	0	-2.482763243241751	1	0.3670974912843047	0.4640731168272803
1	172	0.9165318495009088	2.083468150499091	0	2	0.3055106165003029	0	0.9599378802699255	2.068505684691917	0.4823155037937892	1	0.4640731168272803
1	173	0.9155379890537968	2.084462010946203	0	0	0.3051793296845989	0	0	0	1	1	0.4640731168272803
1	174	0.8629283344015454	2.137071665598454	5	0	0.2876427781338485	5.794223924131058	0	-12.48558409016302	1	0.001969098190980234	0.4640731168272803
1	175	1	2	3	0	0.3333333333333333	3	0	-6.464498569772888	1	0.03703703703703698	0.4640731168272803
1	176	0.9308000837976266	1.189421646653284	0	1	0.4390107272410947	0	0.8407447458298187	1.811664402320311	0.5609892727589053	1	0.4640731168272803
1	177	1	2	1	0	0.3333333333333333	1	0	-2.154832856590963	1	0.3333333333333333	0.4640731168272803
1	178	0.8907741448804692	2.049423204291613	0	1	0.3029640663853052	0	0.4879421672917242	1.051433814196411	0.6970359336146947	1	0.4640731168272803
1	179	1	2	2	0	0.3333333333333333	2	0	-4.309665713181926	1	0.1111111111111109	0.4640731168272803
1	180	1	1.997874706163228	4	0	0.333569644503199	4	0	-8.619331426363852	0.9999999999999998	0.01238072532079237	0.4640731168272803
1	181	0.7469180163264058	2.01832711831422	6	0	0.2701091512537734	8.033010141474454	0	-17.30979419017757	1	0.0003883611599635461	0.4640731168272803
1	182	0.7813089616527322	2.218691038347268	1	1	0.2604363205509108	1.279903404518313	0.4507162028043856	-1.786759826517889	0.9321729229379032	0.4530455640397248	0.4640731168272803
1	183	1	2	1	0	0.3333333333333333	1	0	-2.154832856590963	1	0.3333333333333333	0.4640731168272803
1	184	1	1.955625018937132	2	0	0.3383379128248172	2	0	-4.309665713181926	1	0.1144725432546534	0.4640731168272803
1	185	0.9155379890537968	2.004423793406409	0	1	0.3135445109430209	0	0.4988964924930144	1.075038554061934	0.6864554890569792	1	0.4640731168272803
1	186	1.04472250439246	1.955277495607541	1	0	0.3482408347974864	0.9571919775783263	0	-2.062588723351058	1	0.3482408347974864	0.4640731168272803
1	187	0.9155379890537968	2.084462010946203	0	0	0.3051793296845989	0	0	0	1	1	0.4640731168272803
1	188	0.9152662602339403	2.084733739766059	1	0	0.3050887534113134	1.092578240286495	0	-2.354323490565676	1	0.3050887534113134	0.4640731168272803
1	189	0.7192545604448646	2.222131195891148	0	0	0.2445291505527708	0	0	0	1	1	0.4640731168272803
1	190	1	2	0	0	0.3333333333333333	0	0	0	1	1	0.4640731168272803
1	191	0.8907741448804692	1.218451710239062	0	0	0.4223227885806419	0	0	0	1	1	0.4640731168272803
1	192	0.9990316484590592	2.000968351540941	1	1	0.333010549486353	1.000969290154555	0.4997580292711288	-1.080026493044993	0.8891039739307972	0.5551250729035033	0.4640731168272803
1	193	0.889907318797832	2.05147843753818	1	0	0.3025469600105633	1.123712524750208	0	-2.421412669694534	1	0.3025469600105632	0.4640731168272803
1	194	0.7681435517566972	2.231856448243303	3	0	0.2560478505855657	3.905519994458306	0	-8.415742806131712	1	0.01678662556650945	0.4640731168272803
1	195	0.8907741448804692	1.874470989760156	0	0	0.3221320720255911	0	0	0	1	1	0.4640731168272803
1	196	1	2	0	0	0.3333333333333333	0	0	0	1	1	0.4640731168272803
1	197	0.8572618311400299	2.14273816885997	3	0	0.2857539437133433	3.499514256934138	0	-7.540868302950189	0.9999999999999999	0.02333332867152416	0.4640731168272803
1	198	1	2	0	0	0.3333333333333333	0	0	0	1	1	0.4640731168272803
1	199	1.04472250439246	1.955277495607541	0	0	0.3482408347974864	0	0	0	1	1	0.4640731168272803
1	200	1	2	1	0	0.3333333333333333	1	0	-2.154832856590963	1	0.3333333333333333	0.4640731168272803
1	201	1	2	0	0	0.3333333333333333	0	0	0	1	1	0.4640731168272803
1	202	1	2	0	0	0.3333333333333333	0	0	0	1	1	0.4640731168272803
1	203	1	2	0	0	0.3333333333333333	0	0	0	1	1	0.4640731168272803
1	204	1	2	0	0	0.3333333333333333	0	0	0	1	1	0.4640731168272803
1	205	0.7694610678399524	2.230538932160048	0	0	0.2564870226133175	0	0	0	1	1	0.4640731168272803
1	206	1.596018382805254	1.213426745684469	5	0	0.5680902490746377	3.132795996504571	0	-6.750651746264675	1	0.05916797073813429	0.4640731168272803
1	207	0.7989443141747948	2.201055685825205	7	0	0.2663147713915983	8.761561820776064	0	-18.8797012864612	1	0.00009500944683038526	0.4640731168272803
1	208	1	2	0	0	0.3333333333333333	0	0	0	1	1	0.4640731168272803
1	209	1	2	0	0	0.3333333333333333	0	0	0	1	1	0.4640731168272803
1	210	1	2	0	0	0.3333333333333333	0	0	0	1	1	0.4640731168272803
1	211	1.914681034617136	1.084674967616885	1	0	0.6383640465456641	0.5222802032924312	0	-1.125426542401538	1	0.6383640465456641	0.4640731168272803
1	212	0.995434307612436	2.004565692387564	2	1	0.3318114358708121	2.009173267090854	0.4988611766616325	-3.254470116163468	0.9634679494702264	0.2572323858644029	0.4640731168272803
1	213	0.9155379890537968	2.084462010946203	0	0	0.3051793296845989	0	0	0	1	1	0.4640731168272803
1	214	0.7207003780577083	2.220685378278304	1	0	0.2450206935643358	1.387539163910259	0	-2.989914980200579	1	0.2450206935643358	0.4640731168272803
1	215	1	2	0	3	0.3333333333333333	0	1.5	3.232249284886444	0.2962962962962963	1	0.4640731168272803
1	216	0.9155379890537968	2.084462010946203	0	0	0.3051793296845989	0	0	0	1	1	0.4640731168272803
1	217	0.7694610678399524	2.230538932160048	0	0	0.2564870226133175	0	0	0	1	1	0.4640731168272803
1	218	1	2	0	0	0.3333333333333333	0	0	0	1	1	0.4640731168272803
