# Supplementary material for: Population genetics and phylogeography of alfalfa mosaic virus in China and a comparison with other regional epidemics based on the cp gene
Source: Front Plant Sci. 2023 Feb 14;13:1105198. doi: 10.3389/fpls.2022.1105198 (PMC9971725; doi:10.3389/fpls.2022.1105198)
Supplement: Supplementary file 3 [file Table_2.csv]

Partition	Site	ES	EN	S	N	P[S]	dS	dN	dN-dS	P [dN/dS > 1]	P [dN/dS < 1]	Total branch length
1	1	0.600189885	2.399810115	0	0	0.200063295	0	0	0	1	1	0.518927982
1	2	0.573938233	2.426061767	0	1	0.191312744	0	0.41219066	0.794311877	0.808687256	1	0.518927982
1	3	0.997470398	2.002529602	0	1	0.332490133	0	0.499368398	0.96230771	0.667509867	1	0.518927982
1	4	1	1.86542438	1	0	0.348988445	1	0	-1.927049675	1	0.348988445	0.518927982
1	5	0.528393832	1.720833983	0	2	0.234922327	0	1.162227164	2.239669478	0.585343846	1	0.518927982
1	6	0.600189885	2.058703452	0	0	0.225729207	0	0	0	1	1	0.518927982
1	7	0.522335762	2.136557576	1	0	0.196448558	1.914477379	0	-3.68929301	1	0.196448558	0.518927982
1	8	1	2	1	2	0.333333333	1	1	0	0.740740741	0.703703704	0.518927982
1	9	0.990726204	2.000191443	0.5	1.5	0.331244896	0.504680302	0.749928216	0.472604912	0.668755104	0.55276661	0.518927982
1	10	0.994065554	2.005934446	0	1	0.331355185	0	0.498520778	0.960674303	0.668644815	1	0.518927982
1	11	0.528830039	2.138286566	0	2	0.19827781	0	0.935328329	1.802424152	0.64275847	1	0.518927982
1	12	1	2	1	0	0.333333333	1	0	-1.927049675	1	0.333333333	0.518927982
1	13	1	2	0	1	0.333333333	0	0.5	0.963524838	0.666666667	1	0.518927982
1	14	0.522661081	2.137750109	0	1	0.196458759	0	0.467781522	0.90143823	0.803541241	1	0.518927982
1	15	1	2	1	0	0.333333333	1	0	-1.927049675	1	0.333333333	0.518927982
1	16	0.992347998	2.007652002	0	1	0.330782666	0	0.498094291	0.959852441	0.669217334	1	0.518927982
1	17	0.521953748	2.137954231	0	1	0.196230002	0	0.467736861	0.901352165	0.803769998	1	0.518927982
1	18	1	2	0	0	0.333333333	0	0	0	1	1	0.518927982
1	19	1	2	0	0	0.333333333	0	0	0	1	1	0.518927982
1	20	0.609787368	1.641574843	0	1	0.270852627	0	0.609171129	1.173903026	0.729147373	1	0.518927982
1	21	0.758945629	2.241054371	1	0	0.252981876	1.317617445	0	-2.539114269	1	0.252981876	0.518927982
1	22	0.573938233	2	0	0	0.222980577	0	0	0	1	1	0.518927982
1	23	1	2	0	0	0.333333333	0	0	0	1	1	0.518927982
1	24	0.967234811	2.032765189	4	2	0.322411604	4.135500455	0.983881469	-6.073326342	0.984713284	0.089702632	0.518927982
1	25	0.68706078	2.15371236	3	10	0.241856969	4.366425923	4.643145568	0.533252502	0.611555883	0.64228018	0.518927982
1	26	0.957812227	2.042187773	0	3	0.319270742	0	1.469012811	2.83086066	0.315444711	1	0.518927982
1	27	0.548714354	2.054826132	2	5	0.210756989	3.644883691	2.433295899	-2.33478986	0.832976249	0.452675568	0.518927982
1	28	1	2	2	3	0.333333333	2	1.5	-0.963524838	0.790123457	0.53909465	0.518927982
1	29	0.527491687	1.816754364	1	5	0.225015495	1.895764474	2.752160721	1.650318108	0.594073067	0.783350289	0.518927982
1	30	0.893044256	2.03482697	0	12	0.305014868	0	5.897307327	11.36440417	0.012697147	1	0.518927982
1	31	1	2	1	0	0.333333333	1	0	-1.927049675	1	0.333333333	0.518927982
1	32	0.599238132	2.072022026	0	1	0.224327881	0	0.482620352	0.930033393	0.775672119	1	0.518927982
1	33	1	2	0	0	0.333333333	0	0	0	1	1	0.518927982
1	34	1	2	0	0	0.333333333	0	0	0	1	1	0.518927982
1	35	1	2	0	3	0.333333333	0	1.5	2.890574513	0.296296296	1	0.518927982
1	36	0.600189885	2.150034252	0	0	0.21823308	0	0	0	1	1	0.518927982
1	37	0.52052753	2.138365808	0	0	0.195768488	0	0	0	1	1	0.518927982
1	38	1	2	0	0	0.333333333	0	0	0	1	1	0.518927982
1	39	1	2	0	0	0.333333333	0	0	0	1	1	0.518927982
1	40	1	2	1	0	0.333333333	1	0	-1.927049675	1	0.333333333	0.518927982
1	41	1	2	3	4	0.333333333	3	2	-1.927049675	0.826703246	0.429355281	0.518927982
1	42	0.551897973	2.18433143	0	1	0.201700184	0	0.457805984	0.882214873	0.798299816	1	0.518927982
1	43	1	2	0	0	0.333333333	0	0	0	1	1	0.518927982
1	44	0.997621924	2.002378076	0	1	0.332540641	0	0.499406187	0.962380531	0.667459359	1	0.518927982
1	45	0.573938233	2.426061767	0	0	0.191312744	0	0	0	1	1	0.518927982
1	46	1	2	0	0	0.333333333	0	0	0	1	1	0.518927982
1	47	0.52052753	2.47947247	0	0	0.173509177	0	0	0	1	1	0.518927982
1	48	1	2	0	0	0.333333333	0	0	0	1	1	0.518927982
1	49	1	1.999602295	0	1	0.333377529	0	0.500099446	0.963716475	0.666622471	1	0.518927982
1	50	0.600112271	1.639812494	0	1	0.267916262	0	0.609825821	1.17516465	0.732083738	1	0.518927982
1	51	1	2	0	0	0.333333333	0	0	0	1	1	0.518927982
1	52	1	2	0	0	0.333333333	0	0	0	1	1	0.518927982
1	53	0.750729161	2.249270839	5	0	0.250243054	6.660191529	0	-12.83451992	1	0.000981319	0.518927982
1	54	1	2	0	0	0.333333333	0	0	0	1	1	0.518927982
1	55	0.600189885	1.799620229	0	0	0.250098906	0	0	0	1	1	0.518927982
1	56	0.52052753	1.717143372	0	0	0.232620234	0	0	0	1	1	0.518927982
1	57	0.762329099	2.237670901	0	0	0.2541097	0	0	0	1	1	0.518927982
1	58	1	2	0	0	0.333333333	0	0	0	1	1	0.518927982
1	59	1	2	0	0	0.333333333	0	0	0	1	1	0.518927982
1	60	0.946115001	2.053884999	0	1	0.315371667	0	0.486882177	0.938246141	0.684628333	1	0.518927982
1	61	1	2	0	0	0.333333333	0	0	0	1	1	0.518927982
1	62	1	2	0	0	0.333333333	0	0	0	1	1	0.518927982
1	63	0.573938233	2.426061767	0	0	0.191312744	0	0	0	1	1	0.518927982
1	64	0.995321845	2.001755542	0	1	0.332097479	0	0.499561499	0.962679825	0.667902521	1	0.518927982
1	65	0.762329099	2.237670901	0	1	0.2541097	0	0.44689324	0.861185474	0.7458903	1	0.518927982
1	66	1	1.999201016	3	0	0.333422133	3	0	-5.781149025	1	0.037066645	0.518927982
1	67	0.680045106	2.288288448	3.5	1.5	0.229099962	5.146717431	0.655511765	-8.65477642	0.99405955	0.046980433	0.518927982
1	68	0.573938233	2.426061767	0	0	0.191312744	0	0	0	1	1	0.518927982
1	69	1	2	0	0	0.333333333	0	0	0	1	1	0.518927982
1	70	1	2	0	0	0.333333333	0	0	0	1	1	0.518927982
1	71	1	2	0	0	0.333333333	0	0	0	1	1	0.518927982
1	72	1	2	0	0	0.333333333	0	0	0	1	1	0.518927982
1	73	0.658893338	2.341106662	0	0	0.219631113	0	0	0	1	1	0.518927982
1	74	0.762329099	2.237670901	0	0	0.2541097	0	0	0	1	1	0.518927982
1	75	1	2	3	0	0.333333333	3	0	-5.781149025	1	0.037037037	0.518927982
1	76	0.762329099	2.003782573	0	2	0.275595923	0	0.998112284	1.923411952	0.524761267	1	0.518927982
1	77	0.573938233	2.426061767	0	0	0.191312744	0	0	0	1	1	0.518927982
1	78	0.584151813	2.415848187	2	0	0.194717271	3.423767513	0	-6.597770074	1	0.037914816	0.518927982
1	79	0.97832436	2.008134082	0	2	0.327586799	0	0.995949433	1.919244031	0.452139513	1	0.518927982
1	80	0.600189885	2.058703452	0	0	0.225729207	0	0	0	1	1	0.518927982
1	81	0.573938233	2.426061767	0	0	0.191312744	0	0	0	1	1	0.518927982
1	82	0.79888471	2.20111529	0	1	0.266294903	0	0.454315139	0.875487842	0.733705097	1	0.518927982
1	83	1	2	0	4	0.333333333	0	2	3.85409935	0.197530864	1	0.518927982
1	84	1	2	0	0	0.333333333	0	0	0	1	1	0.518927982
1	85	1	2	1	1	0.333333333	1	0.5	-0.963524838	0.888888889	0.555555556	0.518927982
1	86	1.13457562	1.86542438	0	0	0.378191873	0	0	0	1	1	0.518927982
1	87	0.816214098	2.183785902	0	1	0.272071366	0	0.457920348	0.882435258	0.727928634	1	0.518927982
1	88	1	2	0	0	0.333333333	0	0	0	1	1	0.518927982
1	89	0.520881219	2.200963483	1	1	0.191370661	1.91982349	0.454346475	-2.824047005	0.96337727	0.346118592	0.518927982
1	90	0.600189885	2.119351985	0	2	0.220695218	0	0.94368468	1.818527256	0.607315944	1	0.518927982
1	91	0.573938233	2.420941681	0	2	0.191639815	0	0.826124816	1.591983557	0.653446188	1	0.518927982
1	92	1	2	0	0	0.333333333	0	0	0	1	1	0.518927982
1	93	0.673888781	2.326111219	3	1	0.224629594	4.451773175	0.429902058	-7.750345429	0.997453944	0.037699682	0.518927982
1	94	0.762329099	2.053884999	0	1	0.270692878	0	0.486882177	0.938246141	0.729307122	1	0.518927982
1	95	0.738555693	2.261444307	0	0	0.246185231	0	0	0	1	1	0.518927982
1	96	0.600189885	2.399810115	0	0	0.200063295	0	0	0	1	1	0.518927982
1	97	1	2	0	0	0.333333333	0	0	0	1	1	0.518927982
1	98	0.573938233	2.426061767	0	0	0.191312744	0	0	0	1	1	0.518927982
1	99	1	2	4	0	0.333333333	4	0	-7.7081987	1	0.012345679	0.518927982
1	100	0.52052753	2.47947247	0	0	0.173509177	0	0	0	1	1	0.518927982
1	101	1	2	2	0	0.333333333	2	0	-3.85409935	1	0.111111111	0.518927982
1	102	1	2	1	0	0.333333333	1	0	-1.927049675	1	0.333333333	0.518927982
1	103	1	2	0	0	0.333333333	0	0	0	1	1	0.518927982
1	104	0.573938233	2.426061767	0	0	0.191312744	0	0	0	1	1	0.518927982
1	105	1	2	0	0	0.333333333	0	0	0	1	1	0.518927982
1	106	0.998588933	2.001411067	3	1	0.332862978	3.004239184	0.499647482	-4.826472626	0.987723856	0.11069346	0.518927982
1	107	1	2	3	2	0.333333333	3	1	-3.85409935	0.95473251	0.209876543	0.518927982
1	108	0.57377983	2.425479395	0	1	0.191307182	0	0.412289629	0.794502596	0.808692818	1	0.518927982
1	109	0.573938233	2.426061767	0	0	0.191312744	0	0	0	1	1	0.518927982
1	110	1	2	0	0	0.333333333	0	0	0	1	1	0.518927982
1	111	1	2	0	0	0.333333333	0	0	0	1	1	0.518927982
1	112	0.573938233	2.426061767	0	0	0.191312744	0	0	0	1	1	0.518927982
1	113	0.762329099	2.237670901	0	0	0.2541097	0	0	0	1	1	0.518927982
1	114	1	2	0	0	0.333333333	0	0	0	1	1	0.518927982
1	115	1	2	1	0	0.333333333	1	0	-1.927049675	1	0.333333333	0.518927982
1	116	1	2	2	0	0.333333333	2	0	-3.85409935	1	0.111111111	0.518927982
1	117	0.600189885	2.12222109	0	0	0.220462631	0	0	0	1	1	0.518927982
1	118	0.573938233	2.426061767	0	0	0.191312744	0	0	0	1	1	0.518927982
1	119	0.983108565	2.016891435	0	1	0.327702855	0	0.495812508	0.955455332	0.672297145	1	0.518927982
1	120	0.738555693	2.261444307	0	0	0.246185231	0	0	0	1	1	0.518927982
1	121	1	2	0	1	0.333333333	0	0.5	0.963524838	0.666666667	1	0.518927982
1	122	1	2	0	0	0.333333333	0	0	0	1	1	0.518927982
1	123	1	2	0	0	0.333333333	0	0	0	1	1	0.518927982
1	124	0.573938233	2.426061767	0	0	0.191312744	0	0	0	1	1	0.518927982
1	125	1	2	2	0	0.333333333	2	0	-3.85409935	1	0.111111111	0.518927982
1	126	0.577785652	2.422214348	3	0	0.192595217	5.192236934	0	-10.0056985	1	0.007143919	0.518927982
1	127	1	2	0	0	0.333333333	0	0	0	1	1	0.518927982
1	128	0.600189885	2.399810115	0	0	0.200063295	0	0	0	1	1	0.518927982
1	129	0.544195751	1.721113387	2	1	0.240230237	3.675148135	0.581019245	-5.962540073	0.986136177	0.145404054	0.518927982
1	130	0.520845217	2.203216861	0	1	0.19120167	0	0.453881784	0.874652745	0.80879833	1	0.518927982
1	131	0.618326324	2.381673676	3	0	0.206108775	4.85180702	0	-9.34967314	1	0.008755671	0.518927982
1	132	1	2	0	1	0.333333333	0	0.5	0.963524838	0.666666667	1	0.518927982
1	133	0.585525178	2.347468107	2	8	0.199633999	3.415736973	3.407927023	-0.015050162	0.678904559	0.623084064	0.518927982
1	134	1	2	0	0	0.333333333	0	0	0	1	1	0.518927982
1	135	1	2	11	3	0.333333333	11	1.5	-18.30697191	0.999917833	0.000690993	0.518927982
1	136	0.579428901	2.420571099	1	1	0.193142967	1.725837281	0.413125647	-2.529660529	0.962695794	0.348981729	0.518927982
1	137	0.762329099	2.235932818	0	1	0.254257006	0	0.447240629	0.861854909	0.745742994	1	0.518927982
1	138	1	2	1	1	0.333333333	1	0.5	-0.963524838	0.888888889	0.555555556	0.518927982
1	139	0.57421648	2.424507888	1	1	0.191486915	1.741503484	0.412454835	-2.561142769	0.963332761	0.346306592	0.518927982
1	140	0.598527926	2.133947038	1	1	0.219042419	1.670765819	0.468615192	-2.316603976	0.952020419	0.390105257	0.518927982
1	141	0.600189885	2.058703452	0	0	0.225729207	0	0	0	1	1	0.518927982
1	142	0.762329099	2.237670901	0	0	0.2541097	0	0	0	1	1	0.518927982
1	143	1	2	0	0	0.333333333	0	0	0	1	1	0.518927982
1	144	0.573938233	2.426061767	0	0	0.191312744	0	0	0	1	1	0.518927982
1	145	0.600189885	2.12222109	0	0	0.220462631	0	0	0	1	1	0.518927982
1	146	0.754726358	2.092042312	0	5	0.265116855	0	2.390009021	4.605666108	0.214334179	1	0.518927982
1	147	1	2	0	0	0.333333333	0	0	0	1	1	0.518927982
1	148	0.762329099	2.237670901	0	0	0.2541097	0	0	0	1	1	0.518927982
1	149	1	2	1	1	0.333333333	1	0.5	-0.963524838	0.888888889	0.555555556	0.518927982
1	150	1	2	0	1	0.333333333	0	0.5	0.963524838	0.666666667	1	0.518927982
1	151	1	2	0	0	0.333333333	0	0	0	1	1	0.518927982
1	152	1	2	0	0	0.333333333	0	0	0	1	1	0.518927982
1	153	0.589942192	2.410057808	1	1	0.196647397	1.695081337	0.414927807	-2.466919445	0.961329801	0.354624596	0.518927982
1	154	1	2	6	0	0.333333333	6	0	-11.56229805	1	0.001371742	0.518927982
1	155	0.984542167	1.993697952	1	1	0.330578505	1.015700529	0.501580492	-0.99073485	0.890717852	0.551874863	0.518927982
1	156	0.600189885	2.396769079	0	1	0.200266301	0	0.417228347	0.80401975	0.799733699	1	0.518927982
1	157	0.520606371	1.71818983	0	1	0.232538527	0	0.582007868	1.121558073	0.767461473	1	0.518927982
1	158	0.578214461	2.421785539	1	0	0.192738154	1.729462107	0	-3.33275939	1	0.192738154	0.518927982
1	159	0.520918121	1.72232768	0	1	0.232216247	0	0.580609609	1.118863558	0.767783753	1	0.518927982
1	160	0.573938233	2.426061767	0	0	0.191312744	0	0	0	1	1	0.518927982
1	161	0.751622424	2.248377576	6	1	0.250540808	7.982731499	0.444765155	-14.52603559	0.999938035	0.001359494	0.518927982
1	162	0.599835636	2.059057702	1	0	0.225595975	1.667123359	0	-3.212629528	1	0.225595975	0.518927982
1	163	0.573938233	2.426061767	0	0	0.191312744	0	0	0	1	1	0.518927982
1	164	1	2	0	0	0.333333333	0	0	0	1	1	0.518927982
1	165	0.573938233	2	0	0	0.222980577	0	0	0	1	1	0.518927982
1	166	1	2	0	1	0.333333333	0	0.5	0.963524838	0.666666667	1	0.518927982
1	167	1	2	1	0	0.333333333	1	0	-1.927049675	1	0.333333333	0.518927982
1	168	1	2	1	1	0.333333333	1	0.5	-0.963524838	0.888888889	0.555555556	0.518927982
1	169	1	2	1	0	0.333333333	1	0	-1.927049675	1	0.333333333	0.518927982
1	170	0.57550947	2.42449053	1	0	0.19183649	1.737590869	0	-3.348423919	1	0.19183649	0.518927982
1	171	0.812150986	2.07049293	0	3	0.281738227	0	1.448930328	2.792160718	0.37055123	1	0.518927982
1	172	0.762329099	2.237670901	0	0	0.2541097	0	0	0	1	1	0.518927982
1	173	0.762329099	2.237670901	0	0	0.2541097	0	0	0	1	1	0.518927982
1	174	0.635305636	2.364694364	3	0	0.211768545	4.722136603	0	-9.099791807	1	0.009496955	0.518927982
1	175	1	2	4	0	0.333333333	4	0	-7.7081987	1	0.012345679	0.518927982
1	176	0.68624774	1.721393235	0	2	0.2850291	0	1.161849576	2.238941848	0.511183388	1	0.518927982
1	177	1	2	0	1	0.333333333	0	0.5	0.963524838	0.666666667	1	0.518927982
1	178	0.614870274	2.118545859	2	1	0.224945725	3.252718636	0.47202188	-5.35854078	0.988617616	0.12903697	0.518927982
1	179	1	2	2	0	0.333333333	2	0	-3.85409935	1	0.111111111	0.518927982
1	180	0.998802132	1.97226136	4	1	0.336176637	4.00479722	0.507032192	-6.740366961	0.995706241	0.046686612	0.518927982
1	181	0.536657827	2.122235511	3	0	0.201835034	5.590154191	0	-10.77250482	1	0.008222231	0.518927982
1	182	0.575957811	2.424042189	1	0	0.191985937	1.73623828	0	-3.345817414	1	0.191985937	0.518927982
1	183	1	2	0	0	0.333333333	0	0	0	1	1	0.518927982
1	184	1	1.86542438	4	0	0.348988445	4	0	-7.7081987	1	0.014833519	0.518927982
1	185	0.762329099	2	0	0	0.275973308	0	0	0	1	1	0.518927982
1	186	1.13457562	1.86542438	0	0	0.378191873	0	0	0	1	1	0.518927982
1	187	0.762329099	2.237670901	0	0	0.2541097	0	0	0	1	1	0.518927982
1	188	0.761772188	2.238227812	1	0	0.253924063	1.31272842	0	-2.529692875	1	0.253924063	0.518927982
1	189	0.521360891	2.201050084	1	0	0.191507049	1.918057178	0	-3.696191462	1	0.191507049	0.518927982
1	190	1	2	1	0	0.333333333	1	0	-1.927049675	1	0.333333333	0.518927982
1	191	0.600189885	1.799620229	0	0	0.250098906	0	0	0	1	1	0.518927982
1	192	1	2	0	1	0.333333333	0	0.5	0.963524838	0.666666667	1	0.518927982
1	193	0.600189885	2.12222109	0	0	0.220462631	0	0	0	1	1	0.518927982
1	194	0.659807403	2.340192597	1	0	0.219935801	1.515593786	0	-2.920624513	1	0.219935801	0.518927982
1	195	0.609896407	2.060663276	1	3	0.228377748	1.639622711	1.45584193	-0.354154694	0.774191638	0.645497769	0.518927982
1	196	1	2	2	0	0.333333333	2	0	-3.85409935	1	0.111111111	0.518927982
1	197	0.718297832	2.281702168	5	0	0.239432611	6.960900865	0	-13.41400175	1	0.000786894	0.518927982
1	198	1	2	0	1	0.333333333	0	0.5	0.963524838	0.666666667	1	0.518927982
1	199	1.127461862	1.872538138	0	2	0.375820621	0	1.068069034	2.058222084	0.389599898	1	0.518927982
1	200	1	2	0	0	0.333333333	0	0	0	1	1	0.518927982
1	201	0.991468364	1.995724052	1	1	0.331906428	1.008605051	0.501071277	-0.978042793	0.889838123	0.553650979	0.518927982
1	202	1	2	0	0	0.333333333	0	0	0	1	1	0.518927982
1	203	0.991787427	2.008212573	0	3	0.330595809	0	1.493865759	2.878753526	0.299961337	1	0.518927982
1	204	1	2	1	0	0.333333333	1	0	-1.927049675	1	0.333333333	0.518927982
1	205	0.589827495	2.402416035	1.166666667	4.833333333	0.197118814	1.977979456	2.011863583	0.065296397	0.702805155	0.666376675	0.518927982
1	206	0.599712808	2.15051133	1	0	0.218059612	1.667464805	0	-3.21328751	1	0.218059612	0.518927982
1	207	0.575263948	2.424736052	3	3	0.191754649	5.214997414	1.23724807	-7.665320582	0.985444695	0.089010902	0.518927982
1	208	0.991226276	2.008773724	1	5	0.330408759	1.008851384	2.489080746	2.852475512	0.356968186	0.909872238	0.518927982
1	209	0.995817518	2.001569534	0	4	0.332228538	0	1.998431697	3.851077152	0.19884351	1	0.518927982
1	210	1	2	0	1	0.333333333	0	0.5	0.963524838	0.666666667	1	0.518927982
1	211	0.997605639	2.000898517	0	2	0.332701103	0	0.999550943	1.926184321	0.445287818	1	0.518927982
1	212	0.997472272	2.002527728	0	2	0.332490757	0	0.998737731	1.92461722	0.445568589	1	0.518927982
1	213	0.753447573	2.246552427	1	1	0.251149191	1.327232359	0.445126492	-1.699861825	0.936924084	0.439222466	0.518927982
1	214	0.527407339	2.199520539	0	2	0.193407146	0	0.909289076	1.752245219	0.650592032	1	0.518927982
1	215	1	2	0	2	0.333333333	0	1	1.927049675	0.444444444	1	0.518927982
1	216	0.762329099	2.234814754	0	1	0.254351855	0	0.447464381	0.86228609	0.745648145	1	0.518927982
1	217	0.57279849	2.421277976	0	1	0.191310575	0	0.413005037	0.795881222	0.808689425	1	0.518927982
1	218	1	2	0	0	0.333333333	0	0	0	1	1	0.518927982
