# Supplementary material for: Population genetics and phylogeography of alfalfa mosaic virus in China and a comparison with other regional epidemics based on the cp gene
Source: Front Plant Sci. 2023 Feb 14;13:1105198. doi: 10.3389/fpls.2022.1105198 (PMC9971725; doi:10.3389/fpls.2022.1105198)
Supplement: Supplementary file 4 [file Table_3.csv]

Partition	Site	ES	EN	S	N	P[S]	dS	dN	dN-dS	P [dN/dS > 1]	P [dN/dS < 1]	Total branch length
1	1	0.569351417	1.563746655	0	0	0.266912912	0	0	0	1	1	0.341185935
1	2	0.866901928	2.133098072	0	0	0.288967309	0	0	0	1	1	0.341185935
1	3	1	2	1	0	0.333333333	1	0	-2.930953174	1	0.333333333	0.341185935
1	4	1	2	0	0	0.333333333	0	0	0	1	1	0.341185935
1	5	1	2	0	0	0.333333333	0	0	0	1	1	0.341185935
1	6	1	2	1	0	0.333333333	1	0	-2.930953174	1	0.333333333	0.341185935
1	7	1	2	0	0	0.333333333	0	0	0	1	1	0.341185935
1	8	0.716512187	2.283487813	0	0	0.238837396	0	0	0	1	1	0.341185935
1	9	0.997334289	1.988481981	0	2	0.334023998	0	1.005792368	2.947930332	0.443524035	1	0.341185935
1	10	0.866901928	2.133098072	0	0	0.288967309	0	0	0	1	1	0.341185935
1	11	1	2	2	0	0.333333333	2	0	-5.861906347	1	0.111111111	0.341185935
1	12	0.880908563	2.059797894	2.5	1.5	0.299556782	2.837978997	0.728226786	-6.183584937	0.954291223	0.215441781	0.341185935
1	13	0.719328915	2.280671085	2	0	0.239776305	2.780369256	0	-8.149132096	1	0.057492676	0.341185935
1	14	1	2	0	0	0.333333333	0	0	0	1	1	0.341185935
1	15	1	2	0	0	0.333333333	0	0	0	1	1	0.341185935
1	16	1	2	2	0	0.333333333	2	0	-5.861906347	1	0.111111111	0.341185935
1	17	1	2	0	3	0.333333333	0	1.5	4.39642976	0.296296296	1	0.341185935
1	18	0.678604075	2.321395925	0	0	0.226201358	0	0	0	1	1	0.341185935
1	19	0.866901928	2.133098072	0	0	0.288967309	0	0	0	1	1	0.341185935
1	20	1	2	4	0	0.333333333	4	0	-11.72381269	1	0.012345679	0.341185935
1	21	0.866901928	2	0	0	0.302382833	0	0	0	1	1	0.341185935
1	22	0.716512187	2.283487813	0	0	0.238837396	0	0	0	1	1	0.341185935
1	23	0.716512187	2.283487813	0	0	0.238837396	0	0	0	1	1	0.341185935
1	24	1	2	0	0	0.333333333	0	0	0	1	1	0.341185935
1	25	0.860254859	1.818349216	0	0	0.3211579	0	0	0	1	1	0.341185935
1	26	0.716512187	2.283487813	0	0	0.238837396	0	0	0	1	1	0.341185935
1	27	0.866901928	2.133098072	0	0	0.288967309	0	0	0	1	1	0.341185935
1	28	1	2	1	3	0.333333333	1	1.5	1.465476587	0.592592593	0.802469136	0.341185935
1	29	1	2	3	1	0.333333333	3	0.5	-7.327382934	0.987654321	0.111111111	0.341185935
1	30	1	2	2	0	0.333333333	2	0	-5.861906347	1	0.111111111	0.341185935
1	31	1.099426675	1.900573325	0	0	0.366475558	0	0	0	1	1	0.341185935
1	32	0.903088788	2.096911212	0	1	0.301029596	0	0.476891913	1.397747867	0.698970404	1	0.341185935
1	33	1	2	1	0	0.333333333	1	0	-2.930953174	1	0.333333333	0.341185935
1	34	0.569351417	2.346806678	0	0	0.195240244	0	0	0	1	1	0.341185935
1	35	0.860254859	2.055903236	0	0	0.294995961	0	0	0	1	1	0.341185935
1	36	0.716512187	2.283487813	0	0	0.238837396	0	0	0	1	1	0.341185935
1	37	1	2	0	0	0.333333333	0	0	0	1	1	0.341185935
1	38	0.855020571	2.144979429	0	2	0.285006857	0	0.932409874	2.73284968	0.511215195	1	0.341185935
1	39	0.866901928	2.076352592	0	1	0.294538553	0	0.48161377	1.411587408	0.705461447	1	0.341185935
1	40	0.969507516	2.030492484	0	0	0.323169172	0	0	0	1	1	0.341185935
1	41	0.860254859	2.139745141	0	0	0.28675162	0	0	0	1	1	0.341185935
1	42	1	2	0	0	0.333333333	0	0	0	1	1	0.341185935
1	43	0.716512187	2.283487813	0	0	0.238837396	0	0	0	1	1	0.341185935
1	44	1	2	4	0	0.333333333	4	0	-11.72381269	1	0.012345679	0.341185935
1	45	0.569351417	2.430648583	0	0	0.189783806	0	0	0	1	1	0.341185935
1	46	1	2	2	0	0.333333333	2	0	-5.861906347	1	0.111111111	0.341185935
1	47	1	2	2	0	0.333333333	2	0	-5.861906347	1	0.111111111	0.341185935
1	48	1	2	0	0	0.333333333	0	0	0	1	1	0.341185935
1	49	0.716512187	2.283487813	0	0	0.238837396	0	0	0	1	1	0.341185935
1	50	1	2	0	0	0.333333333	0	0	0	1	1	0.341185935
1	51	1	2	3	0	0.333333333	3	0	-8.792859521	1	0.037037037	0.341185935
1	52	1	2	2	1	0.333333333	2	0.5	-4.39642976	0.962962963	0.259259259	0.341185935
1	53	0.717633506	2.282366494	1	0	0.239211169	1.393468938	0	-4.084192207	1	0.239211169	0.341185935
1	54	0.718251401	2.281748599	1	0	0.239417134	1.392270169	0	-4.08067867	1	0.239417134	0.341185935
1	55	1	2	0	0	0.333333333	0	0	0	1	1	0.341185935
1	56	1	2	0	0	0.333333333	0	0	0	1	1	0.341185935
1	57	0.717673774	2.282326226	1	0	0.239224591	1.393390752	0	-4.083963047	1	0.239224591	0.341185935
1	58	0.866901928	2.133098072	0	0	0.288967309	0	0	0	1	1	0.341185935
1	59	1	2	0	0	0.333333333	0	0	0	1	1	0.341185935
1	60	1	2	0	0	0.333333333	0	0	0	1	1	0.341185935
1	61	1	2	0	0	0.333333333	0	0	0	1	1	0.341185935
1	62	0.860254859	2.055903236	0	0	0.294995961	0	0	0	1	1	0.341185935
1	63	0.716512187	2.283487813	0	0	0.238837396	0	0	0	1	1	0.341185935
1	64	1	2	1	0	0.333333333	1	0	-2.930953174	1	0.333333333	0.341185935
1	65	0.969507516	2.030492484	0	0	0.323169172	0	0	0	1	1	0.341185935
1	66	1	2	0	0	0.333333333	0	0	0	1	1	0.341185935
1	67	1	2	0	0	0.333333333	0	0	0	1	1	0.341185935
1	68	1	2	0	1	0.333333333	0	0.5	1.465476587	0.666666667	1	0.341185935
1	69	0.716512187	2.283487813	0	0	0.238837396	0	0	0	1	1	0.341185935
1	70	1	2	0	0	0.333333333	0	0	0	1	1	0.341185935
1	71	0.818070738	2.181929262	5	0	0.272690246	6.111940893	0	-17.91381256	1	0.001507815	0.341185935
1	72	1	2	1	1	0.333333333	1	0.5	-1.465476587	0.888888889	0.555555556	0.341185935
1	73	0.860254859	2.139745141	0	0	0.28675162	0	0	0	1	1	0.341185935
1	74	0.601597067	1.531501005	5	0	0.282029727	8.311210728	0	-24.35976946	1	0.001784327	0.341185935
1	75	0.569351417	2.346806678	0	0	0.195240244	0	0	0	1	1	0.341185935
1	76	0.719603173	2.280396827	2	0	0.239867724	2.77930959	0	-8.146026263	1	0.057536525	0.341185935
1	77	1	2	0	0	0.333333333	0	0	0	1	1	0.341185935
1	78	0.608650285	1.736224018	1	3	0.259566274	1.642979597	1.727887628	0.248861465	0.722039562	0.699430596	0.341185935
1	79	1	2	0	0	0.333333333	0	0	0	1	1	0.341185935
1	80	1	2	3	5	0.333333333	3	2.5	-1.465476587	0.741350404	0.531778692	0.341185935
1	81	0.731037091	2.268962909	2	0	0.24367903	2.735839297	0	-8.01861687	1	0.05937947	0.341185935
1	82	0.866901928	2.133098072	0	0	0.288967309	0	0	0	1	1	0.341185935
1	83	1	2	2	0	0.333333333	2	0	-5.861906347	1	0.111111111	0.341185935
1	84	0.716512187	2.283487813	0	0	0.238837396	0	0	0	1	1	0.341185935
1	85	0.860254859	2.055903236	0	0	0.294995961	0	0	0	1	1	0.341185935
1	86	0.860254859	1.818349216	0	0	0.3211579	0	0	0	1	1	0.341185935
1	87	0.866901928	2.133098072	0	0	0.288967309	0	0	0	1	1	0.341185935
1	88	1	2	0	0	0.333333333	0	0	0	1	1	0.341185935
1	89	0.719935094	2.280064906	2	0	0.239978365	2.77802821	0	-8.142270597	1	0.057589615	0.341185935
1	90	0.860254859	2.055903236	0	0	0.294995961	0	0	0	1	1	0.341185935
1	91	0.863236414	1.900172352	0	2	0.312381007	0	1.052536102	3.084934028	0.472819879	1	0.341185935
1	92	1	2	0	0	0.333333333	0	0	0	1	1	0.341185935
1	93	0.866901928	2.133098072	0	0	0.288967309	0	0	0	1	1	0.341185935
1	94	1	2	1	1	0.333333333	1	0.5	-1.465476587	0.888888889	0.555555556	0.341185935
1	95	1	2	0	0	0.333333333	0	0	0	1	1	0.341185935
1	96	1	2	2	0	0.333333333	2	0	-5.861906347	1	0.111111111	0.341185935
1	97	1	2	0	0	0.333333333	0	0	0	1	1	0.341185935
1	98	0.716512187	2.283487813	0	0	0.238837396	0	0	0	1	1	0.341185935
1	99	1	2	2	0	0.333333333	2	0	-5.861906347	1	0.111111111	0.341185935
1	100	1	2	1	0	0.333333333	1	0	-2.930953174	1	0.333333333	0.341185935
1	101	0.860254859	2.139745141	0	0	0.28675162	0	0	0	1	1	0.341185935
1	102	0.569351417	1.563746655	0	0	0.266912912	0	0	0	1	1	0.341185935
1	103	0.71775427	2.28224573	1	0	0.239251423	1.393234483	0	-4.083505031	1	0.239251423	0.341185935
1	104	0.569351417	1.563746655	0	0	0.266912912	0	0	0	1	1	0.341185935
1	105	0.716512187	2.283487813	0	0	0.238837396	0	0	0	1	1	0.341185935
1	106	0.857544248	2.142455752	4	0	0.285848083	4.664482341	0	-13.67137932	1	0.006676381	0.341185935
1	107	0.860254859	1.818349216	0	0	0.3211579	0	0	0	1	1	0.341185935
1	108	0.716512187	2.283487813	0	0	0.238837396	0	0	0	1	1	0.341185935
1	109	1	2	0	0	0.333333333	0	0	0	1	1	0.341185935
1	110	0.716512187	2	0	0	0.263761816	0	0	0	1	1	0.341185935
1	111	1	2	0	0	0.333333333	0	0	0	1	1	0.341185935
1	112	1	2	0	0	0.333333333	0	0	0	1	1	0.341185935
1	113	1	2	0	0	0.333333333	0	0	0	1	1	0.341185935
1	114	1	2	3	0	0.333333333	3	0	-8.792859521	1	0.037037037	0.341185935
1	115	0.716512187	2.283487813	0	0	0.238837396	0	0	0	1	1	0.341185935
1	116	0.918210745	1.940299686	0	5	0.321220008	0	2.576921511	7.552836281	0.144093756	1	0.341185935
1	117	0.866901928	2.133098072	0	0	0.288967309	0	0	0	1	1	0.341185935
1	118	0.866901928	2.133098072	0	0	0.288967309	0	0	0	1	1	0.341185935
1	119	0.842749023	2.157250977	2	0	0.280916341	2.373185783	0	-6.955696403	1	0.078913991	0.341185935
1	120	1	2	2	1	0.333333333	2	0.5	-4.39642976	0.962962963	0.259259259	0.341185935
1	121	0.926080512	1.640643788	0	3	0.360802487	0	1.828550488	5.359395857	0.26115914	1	0.341185935
1	122	1	2	0	0	0.333333333	0	0	0	1	1	0.341185935
1	123	0.860254859	2.055903236	0	0	0.294995961	0	0	0	1	1	0.341185935
1	124	1	2	2	0	0.333333333	2	0	-5.861906347	1	0.111111111	0.341185935
1	125	1	2	0	0	0.333333333	0	0	0	1	1	0.341185935
1	126	0.729408497	1.954083492	2	1	0.271813182	2.741947767	0.51174886	-6.536608563	0.979917788	0.181482794	0.341185935
1	127	0.720617391	2.279382609	1	0	0.240205797	1.387698954	0	-4.067280653	1	0.240205797	0.341185935
1	128	1	2	1	0	0.333333333	1	0	-2.930953174	1	0.333333333	0.341185935
1	129	1	1.901717909	2	0	0.344623437	2	0	-5.861906347	1	0.118765314	0.341185935
1	130	0.866901928	2.027474668	0	3	0.299512485	0	1.479673235	4.336852963	0.343717146	1	0.341185935
